# Supplementary material for: Links between the three-dimensional movements of whale sharks (Rhincodon typus) and the bio-physical environment off a coral reef
Source: Mov Ecol. 2024 Jan 31;12:10. doi: 10.1186/s40462-024-00452-2 (PMC10829290; doi:10.1186/s40462-024-00452-2)
Supplement: Supplementary file 1 — Additional file 1. Interactive 3D-UD of whale shark WS18_2018. [file 40462_2024_452_MOESM1_ESM.zip › WS18_2018/rglwidgetClass-1.1.3/rglTimer.src.js]

/* globals rgltimerClass: true */

/**
 * The class of an rgl timer object
 * @class
*/

/**
 * Construct an rgltimerClass object
 * @constructor
 * @param { function } Tick - action when timer fires
 * @param { number } startTime - nominal start time in seconds
 * @param { number } interval - seconds between updates
 * @param { number } stopTime - nominal stop time in seconds
 * @param { number } stepSize - nominal step size
 * @param { number } value - current nominal time
 * @param { number } rate - nominal units per second
 * @param { string } loop - "none", "cycle" or "oscillate"
 * @param { Object } actions - list of actions
 */
rgltimerClass = function(Tick, startTime, interval, stopTime, stepSize, value, rate, loop, actions) {
  this.enabled = false;
  this.timerId = 0;
  /** nominal start time in seconds */
  this.startTime = startTime;   
  /** current nominal time */      
  this.value = value;
  /** seconds between updates */                 
  this.interval = interval;
  /** nominal stop time */           
  this.stopTime = stopTime;
  /** nominal step size */           
  this.stepSize = stepSize;
  /** nominal units per second */           
  this.rate = rate;
  /** "none", "cycle", or "oscillate" */                   
  this.loop = loop;
  /** real world start time */                   
  this.realStart = undefined;
  /** multiplier for fast-forward or reverse */         
  this.multiplier = 1;                
  this.actions = actions;
  this.Tick = Tick;
};


    /**
     * Methods related to players
     * @name ___METHODS_FOR_PLAYERS___
     * @memberof rgltimerClass
     * @kind function
     * @instance
     */

  /**
   * Start playing
   * @memberof rgltimerClass
   */
  rgltimerClass.prototype.play = function() {
    if (this.enabled) {
      this.enabled = false;
      window.clearInterval(this.timerId);
      this.timerId = 0;
      return;
    }
    var tick = function(self) {
      var now = new Date();
      self.value = self.multiplier*self.rate*(now - self.realStart)/1000 + self.startTime;
      self.forceToRange();
      if (typeof self.Tick !== "undefined") {
        self.Tick(self.value);
      }

    };
    this.realStart = new Date() - 1000*(this.value - this.startTime)/this.rate/this.multiplier;
    this.timerId = window.setInterval(tick, 1000*this.interval, this);
    this.enabled = true;
  };

  /**
   * Force value into legal range
   */
  rgltimerClass.prototype.forceToRange = function() {
    if (this.value > this.stopTime + this.stepSize/2 || this.value < this.startTime - this.stepSize/2) {
      if (!this.loop) {
        this.reset();
      } else {
        var cycle = this.stopTime - this.startTime + this.stepSize,
            newval = (this.value - this.startTime) % cycle + this.startTime;
        if (newval < this.startTime) {
          newval += cycle;
        }
        this.realStart += (this.value - newval)*1000/this.multiplier/this.rate;
        this.value = newval;
      }
    }
  };

  /**
   * Reset to start values
   */
  rgltimerClass.prototype.reset = function() {
    this.value = this.startTime;
    this.newmultiplier(1);
    if (typeof this.Tick !== "undefined") {
        this.Tick(this.value);
    }
    if (this.enabled)
      this.play();  /* really pause... */
    if (typeof this.PlayButton !== "undefined")
      this.PlayButton.value = "Play";
  };

  /**
   * Increase the multiplier to play faster
   */
  rgltimerClass.prototype.faster = function() {
    this.newmultiplier(Math.SQRT2*this.multiplier);
  };

  /**
   * Decrease the multiplier to play slower
   */
  rgltimerClass.prototype.slower = function() {
    this.newmultiplier(this.multiplier/Math.SQRT2);
  };

  /**
   * Change sign of multiplier to reverse direction
   */
  rgltimerClass.prototype.reverse = function() {
    this.newmultiplier(-this.multiplier);
  };

  /**
   * Set multiplier for play speed
   * @param { number } newmult - new value
   */
  rgltimerClass.prototype.newmultiplier = function(newmult) {
    if (newmult !== this.multiplier) {
      this.realStart += 1000*(this.value - this.startTime)/this.rate*(1/this.multiplier - 1/newmult);
      this.multiplier = newmult;
    }
  };

  /**
   * Take one step
   */
  rgltimerClass.prototype.step = function() {
    this.value += this.rate*this.multiplier;
    this.forceToRange();
    if (typeof this.Tick !== "undefined")
      this.Tick(this.value);
  };
