# Supplementary material for: Links between the three-dimensional movements of whale sharks (Rhincodon typus) and the bio-physical environment off a coral reef
Source: Mov Ecol. 2024 Jan 31;12:10. doi: 10.1186/s40462-024-00452-2 (PMC10829290; doi:10.1186/s40462-024-00452-2)
Supplement: Supplementary file 1 — Additional file 1. Interactive 3D-UD of whale shark WS18_2018. [file 40462_2024_452_MOESM1_ESM.zip › WS18_2018/rglwidgetClass-1.1.3/projection.src.js]

    /**
     * Methods related to projections
     * @name ___METHODS_FOR_PROJECTIONS___
     * @memberof rglwidgetClass
     * @kind function
     * @instance
     */
     
    /**
     * Get the viewport
     */
     
    rglwidgetClass.prototype.getViewport = function(id) {
      var vp = this.getObj(id).par3d.viewport,
         x = vp.x*this.canvas.width,
         y = vp.y*this.canvas.height,
         width = vp.width*this.canvas.width,
         height = vp.height*this.canvas.height;
       this.vp = {x:x, y:y, width:width, height:height};
    };
    
    /**
     * Set the gl viewport and scissor test
     * @param { number } id - id of subscene
     */
    rglwidgetClass.prototype.setViewport = function(id) {
       var gl = this.gl || this.initGL();
       this.getViewport(id);
       gl.viewport(this.vp.x, this.vp.y, this.vp.width, this.vp.height);
       gl.scissor(this.vp.x, this.vp.y, this.vp.width, this.vp.height);
       gl.enable(gl.SCISSOR_TEST);
     };

    /**
     * Set the projection matrix for a subscene
     * @param { number } id - id of subscene
     */
    rglwidgetClass.prototype.setprMatrix = function(id) {
       var subscene = this.getObj(id),
          embedding = subscene.embeddings.projection;
       if (embedding === "replace")
         this.prMatrix.makeIdentity();
       else
         this.setprMatrix(subscene.parent);
       if (embedding === "inherit")
         return;
       // This is based on the Frustum::enclose code from geom.cpp
       var bbox = subscene.par3d.bbox,
           scale = subscene.par3d.scale,
           ranges = [(bbox[1]-bbox[0])*scale[0]/2,
                     (bbox[3]-bbox[2])*scale[1]/2,
                     (bbox[5]-bbox[4])*scale[2]/2],
           radius = Math.sqrt(this.sumsq(ranges))*1.1; // A bit bigger to handle labels
       if (radius <= 0) radius = 1;
       var observer = subscene.par3d.observer,
           distance = observer[2],
           FOV = subscene.par3d.FOV, ortho = FOV === 0,
           t = ortho ? 1 : Math.tan(FOV*Math.PI/360),
           near = distance - radius,
           far = distance + radius,
           hlen,
           aspect = this.vp.width/this.vp.height,
           z = subscene.par3d.zoom,
           userProjection = subscene.par3d.userProjection;
       if (far < 0.0)
         far = 1.0;
       if (near < far/100.0)
         near = far/100.0;
       this.frustum = {near:near, far:far};
       hlen = t*near;
       if (ortho) {
         if (aspect > 1)
           this.prMatrix.ortho(-hlen*aspect*z, hlen*aspect*z,
                          -hlen*z, hlen*z, near, far);
         else
           this.prMatrix.ortho(-hlen*z, hlen*z,
                          -hlen*z/aspect, hlen*z/aspect,
                          near, far);
       } else {
         if (aspect > 1)
           this.prMatrix.frustum(-hlen*aspect*z, hlen*aspect*z,
                          -hlen*z, hlen*z, near, far);
         else
           this.prMatrix.frustum(-hlen*z, hlen*z,
                          -hlen*z/aspect, hlen*z/aspect,
                          near, far);
       }
       this.prMatrix.multRight(userProjection);
     };

    /**
     * Set the model-view matrix for a subscene
     * @param { number } id - id of the subscene
     */
    rglwidgetClass.prototype.setmvMatrix = function(id) {
       var observer = this.getObj(id).par3d.observer;
       this.mvMatrix.makeIdentity();
       this.setmodelMatrix(id);
       this.mvMatrix.translate(-observer[0], -observer[1], -observer[2]);

     };

    /**
     * Set the model matrix for a subscene
     * @param { number } id - id of the subscene
     */
    rglwidgetClass.prototype.setmodelMatrix = function(id) {
      var subscene = this.getObj(id),
          embedding = subscene.embeddings.model;
      if (embedding === "replace") {
        var bbox = subscene.par3d.bbox,
            center = [(bbox[0]+bbox[1])/2,
                      (bbox[2]+bbox[3])/2,
                      (bbox[4]+bbox[5])/2];
        this.mvMatrix.translate(-center[0], -center[1], -center[2]);
      }
      if (embedding !== "inherit") {
        var scale = subscene.par3d.scale;
        this.mvMatrix.scale(scale[0], scale[1], scale[2]);
        this.mvMatrix.multRight( subscene.par3d.userMatrix );
      }
      if (embedding !== "replace")
        this.setmodelMatrix(subscene.parent);
     };

    /**
     * Set the normals matrix for a subscene
     * @param { number } subsceneid - id of the subscene
     */
     rglwidgetClass.prototype.setnormMatrix2 = function() {
       this.normMatrix = new CanvasMatrix4(this.mvMatrix);
       this.normMatrix.invert();
       this.normMatrix.transpose();
     };

    /**
     * Set the combined projection-model-view matrix
     */
    rglwidgetClass.prototype.setprmvMatrix = function() {
       this.prmvMatrix = new CanvasMatrix4( this.mvMatrix );
       this.prmvMatrix.multRight( this.prMatrix );
     };

    rglwidgetClass.prototype.setInvPrMatrix = function() {
      this.invPrMatrix = new CanvasMatrix4( this.prMatrix );
      this.invPrMatrix.invert();
      this.invPrMatrix.transpose();
    };
