# Supplementary material for: Links between the three-dimensional movements of whale sharks (Rhincodon typus) and the bio-physical environment off a coral reef
Source: Mov Ecol. 2024 Jan 31;12:10. doi: 10.1186/s40462-024-00452-2 (PMC10829290; doi:10.1186/s40462-024-00452-2)
Supplement: Supplementary file 1 — Additional file 1. Interactive 3D-UD of whale shark WS18_2018. [file 40462_2024_452_MOESM1_ESM.zip › WS18_2018/rglwidgetClass-1.1.3/controls.src.js]

    /**
     * Change the displayed subset
     * @param { Object } el - Element of the control; not used.
     * @param { Object } control - The subset control data.
     */
    rglwidgetClass.prototype.subsetSetter = function(el, control) {
      if (typeof control.subscenes === "undefined" ||
          control.subscenes === null)
        control.subscenes = this.scene.rootSubscene;
      var value = Math.round(control.value),
          subscenes = [].concat(control.subscenes),
          fullset = [].concat(control.fullset),
          i, j, subsceneid,
          adds = [], deletes = [];
      if (rglwidgetClass.missing(value))
        value = control.value = 0;
      if (control.accumulate)
        for (i=0; i <= value; i++)
          adds = adds.concat(control.subsets[i]);
      else
        adds = adds.concat(control.subsets[value]);
      deletes = fullset.filter(function(x) { return adds.indexOf(x) < 0; });
      for (i = 0; i < subscenes.length; i++) {
        subsceneid = subscenes[i];
        if (typeof this.getObj(subsceneid) === "undefined")
          this.alertOnce("typeof object is undefined");
        for (j = 0; j < adds.length; j++)
          this.addToSubscene(adds[j], subsceneid);
        for (j = 0; j < deletes.length; j++)
          this.delFromSubscene(deletes[j], subsceneid);
      }
    };

    /**
     * Change the requested property
     * @param { Object } el - Element of the control; not used.
     * @param { Object } control - The property setter control data.
     */
    rglwidgetClass.prototype.propertySetter = function(el, control)  {
      var value = control.value,
          values = [].concat(control.values),
          svals = [].concat(control.param),
          direct = values[0] === null,
          entries = [].concat(control.entries),
          ncol = entries.length,
          nrow = values.length/ncol,
          properties = rglwidgetClass.repeatToLen(control.properties, ncol),
          objids = rglwidgetClass.repeatToLen(control.objids, ncol),
          property, objid = objids[0],
          obj = this.getObj(objid),
          propvals, i, j, v1, v2, p, entry, gl, needsBinding,
          newprop, newid,

          getPropvals = function() {
            if (property === "userMatrix")
              return obj.par3d.userMatrix.getAsArray();
            else if (property === "scale" || property === "FOV" || property === "zoom")
              return [].concat(obj.par3d[property]);
            else
              return [].concat(obj[property]);
          },

          putPropvals = function(newvals) {
            if (newvals.length === 1)
              newvals = newvals[0];
            if (property === "userMatrix")
              obj.par3d.userMatrix.load(newvals);
            else if (property === "scale" || property === "FOV" || property === "zoom")
              obj.par3d[property] = newvals;
            else
              obj[property] = newvals;
          };

      if (direct && typeof value === "undefined")
        return;

      if (control.interp) {
        values = values.slice(0, ncol).concat(values).
                 concat(values.slice(ncol*(nrow-1), ncol*nrow));
        svals = [-Infinity].concat(svals).concat(Infinity);
        for (i = 1; i < svals.length; i++) {
          if (value <= svals[i]) {
            if (svals[i] === Infinity)
              p = 1;
            else
              p = (svals[i] - value)/(svals[i] - svals[i-1]);
            break;
          }
        }
      } else if (!direct) {
        value = Math.round(value);
      }

      for (j=0; j<entries.length; j++) {
        entry = entries[j];
        newprop = properties[j];
        newid = objids[j];

        if (newprop !== property || newid !== objid) {
          if (typeof property !== "undefined")
            putPropvals(propvals);
          property = newprop;
          objid = newid;
          obj = this.getObj(objid);
          propvals = getPropvals();
        }
        if (control.interp) {
          v1 = values[ncol*(i-1) + j];
          v2 = values[ncol*i + j];
          this.setElement(propvals, entry, p*v1 + (1-p)*v2);
        } else if (!direct) {
          this.setElement(propvals, entry, values[ncol*value + j]);
        } else {
          this.setElement(propvals, entry, value[j]);
        }
      }
      putPropvals(propvals);

      needsBinding = [];
      for (j=0; j < entries.length; j++) {
        if (properties[j] === "values" &&
            needsBinding.indexOf(objids[j]) === -1) {
          needsBinding.push(objids[j]);
        }
      }
      for (j=0; j < needsBinding.length; j++) {
        gl = this.gl || this.initGL();
        obj = this.getObj(needsBinding[j]);
        gl.bindBuffer(gl.ARRAY_BUFFER, obj.buf);
        gl.bufferData(gl.ARRAY_BUFFER, obj.values, gl.STATIC_DRAW);
      }
    };

    /**
     * Change the requested vertices
     * @param { Object } el - Element of the control; not used.
     * @param { Object } control - The vertext setter control data.
     */
    rglwidgetClass.prototype.vertexSetter = function(el, control)  {
      var svals = [].concat(control.param),
          j, k, p, a, propvals, stride, ofs, obj, entry,
          attrib, vertex, varies,
          ofss    = {x:"vofs", y:"vofs", z:"vofs",
                     red:"cofs", green:"cofs", blue:"cofs",
                     alpha:"cofs", radii:"radofs",
                     nx:"nofs", ny:"nofs", nz:"nofs",
                     ox:"oofs", oy:"oofs", oz:"oofs",
                     ts:"tofs", tt:"tofs"},
          pos     = {x:0, y:1, z:2,
                     red:0, green:1, blue:2,
                     alpha:3,radii:0,
                     nx:0, ny:1, nz:2,
                     ox:0, oy:1, oz:2,
                     ts:0, tt:1},
        values = control.values,
        direct = values === null,
        ncol,
        interp = control.interp,
        vertices = [].concat(control.vertices),
        attributes = [].concat(control.attributes),
        value = control.value, newval, aliases, alias;

      ncol = Math.max(vertices.length, attributes.length);

      if (!ncol)
        return;

      vertices = rglwidgetClass.repeatToLen(vertices, ncol);
      attributes = rglwidgetClass.repeatToLen(attributes, ncol);

      if (direct)
        interp = false;

      /* JSON doesn't pass Infinity */
      svals[0] = -Infinity;
      svals[svals.length - 1] = Infinity;

      for (j = 1; j < svals.length; j++) {
        if (value <= svals[j]) {
          if (interp) {
            if (svals[j] === Infinity)
              p = 1;
            else
              p = (svals[j] - value)/(svals[j] - svals[j-1]);
          } else {
            if (svals[j] - value > value - svals[j-1])
              j = j - 1;
          }
          break;
        }
      }

      obj = this.getObj(control.objid);
      // First, make sure color attributes vary in original
      if (typeof obj.vOffsets !== "undefined") {
      	varies = true;
        for (k = 0; k < ncol; k++) {
          attrib = attributes[k];
          if (typeof attrib !== "undefined") {
            ofs = obj.vOffsets[ofss[attrib]];
            if (ofs < 0) {
              switch(attrib) {
              	case "alpha":
              	case "red":
              	case "green":
              	case "blue":
              	  obj.colors = [obj.colors[0], obj.colors[0]];
              	  break;
              }
              varies = false;
            }
          }
        }
        if (!varies)
          this.initObjId(control.objid);
      }
      propvals = obj.values;
      aliases = obj.alias;
      if (typeof aliases === "undefined")
        aliases = [];
      for (k=0; k<ncol; k++) {
        if (direct) {
          newval = value;
        } else if (interp) {
          newval = p*values[j-1][k] + (1-p)*values[j][k];
        } else {
          newval = values[j][k];
        }      	
        attrib = attributes[k];
        vertex = vertices[k];
        alias = aliases[vertex];
        if (obj.type === "planes" || obj.type === "clipplanes") {
          ofs = ["nx", "ny", "nz", "offset"].indexOf(attrib);
          if (ofs >= 0) {
            if (ofs < 3) {
              if (obj.normals[vertex][ofs] !== newval) {  // Assume no aliases here...
              	obj.normals[vertex][ofs] = newval;
              	obj.initialized = false;
              }
            } else {
              if (obj.offsets[vertex][0] !== newval) {
              	obj.offsets[vertex][0] = newval;
              	obj.initialized = false;
              }
            }
            continue;
          }
        }
        // Not a plane setting...
        ofs = obj.vOffsets[ofss[attrib]];
        if (ofs < 0)
          this.alertOnce("Attribute '"+attrib+"' not found in object "+control.objid);
        else {
          stride = obj.vOffsets.stride;
          ofs = ofs + pos[attrib];
          entry = vertex*stride + ofs;
          propvals[entry] = newval;
          if (typeof alias !== "undefined")
            for (a = 0; a < alias.length; a++)
              propvals[alias[a]*stride + ofs] = newval;
        }
      }
      if (typeof obj.buf !== "undefined") {
        var gl = this.gl || this.initGL();
        gl.bindBuffer(gl.ARRAY_BUFFER, obj.buf);
        gl.bufferData(gl.ARRAY_BUFFER, propvals, gl.STATIC_DRAW);
      }
    };

    /**
     * Change the requested vertex properties by age
     * @param { Object } el - Element of the control; not used.
     * @param { Object } control - The age setter control data.
     */
    rglwidgetClass.prototype.ageSetter = function(el, control) {
      var objids = [].concat(control.objids),
          nobjs = objids.length,
          time = control.value,
          births = [].concat(control.births),
          ages = [].concat(control.ages),
          steps = births.length,
          j = Array(steps),
          p = Array(steps),
          i, k, l, age, j0, propvals, stride, ofs, objid, obj,
          attrib, dim, varies, alias, aliases, a, d,
          attribs = ["colors", "alpha", "radii", "vertices",
                     "normals", "origins", "texcoords",
                     "x", "y", "z",
                     "red", "green", "blue"],
          ofss    = ["cofs", "cofs", "radofs", "vofs",
                     "nofs", "oofs", "tofs",
                     "vofs", "vofs", "vofs",
                     "cofs", "cofs", "cofs"],
          dims    = [3,1,1,3,
                     3,2,2,
                     1,1,1,
                     1,1,1],
          pos     = [0,3,0,0,
                     0,0,0,
                     0,1,2,
                     0,1,2];
      /* Infinity doesn't make it through JSON */
      ages[0] = -Infinity;
      ages[ages.length-1] = Infinity;
      for (i = 0; i < steps; i++) {
        if (births[i] !== null) {  // NA in R becomes null
          age = time - births[i];
          for (j0 = 1; age > ages[j0]; j0++);
          if (ages[j0] === Infinity)
            p[i] = 1;
          else if (ages[j0] > ages[j0-1])
            p[i] = (ages[j0] - age)/(ages[j0] - ages[j0-1]);
          else
            p[i] = 0;
          j[i] = j0;
        }
      }
      // First, make sure color attributes vary in original
      for (l = 0; l < nobjs; l++) {
      	objid = objids[l];
      	obj = this.getObj(objid);
      	varies = true;
        if (typeof obj.vOffsets === "undefined")
          continue;
        for (k = 0; k < attribs.length; k++) {
          attrib = control[attribs[k]];
          if (typeof attrib !== "undefined") {
            ofs = obj.vOffsets[ofss[k]];
            if (ofs < 0) {
              switch(attribs[k]) {
              	case "colors":
              	case "alpha":
              	case "red":
              	case "green":
              	case "blue":
              	  obj.colors = [obj.colors[0], obj.colors[0]];
              	  break;
              }
              varies = false;
            }
          }
        }
        if (!varies)
          this.initObjId(objid);
      }
      for (l = 0; l < nobjs; l++) {
        objid = objids[l];
        obj = this.getObj(objid);
        if (typeof obj.vOffsets === "undefined")
          continue;
        aliases = obj.alias;
        if (typeof aliases === "undefined")
          aliases = [];
        propvals = obj.values;
        stride = obj.vOffsets.stride;
        for (k = 0; k < attribs.length; k++) {
          attrib = control[attribs[k]];
          if (typeof attrib !== "undefined") {
            ofs = obj.vOffsets[ofss[k]];
            if (ofs >= 0) {
              dim = dims[k];
              ofs = ofs + pos[k];
              for (i = 0; i < steps; i++) {
              	alias = aliases[i];
                if (births[i] !== null) {
                  for (d=0; d < dim; d++) {
                    propvals[i*stride + ofs + d] = p[i]*attrib[dim*(j[i]-1) + d] + (1-p[i])*attrib[dim*j[i] + d];
                    if (typeof alias !== "undefined")
                      for (a=0; a < alias.length; a++)
                        propvals[alias[a]*stride + ofs + d] = propvals[i*stride + ofs + d];
                  }
                }
              }
            } else
              this.alertOnce("\'"+attribs[k]+"\' property not found in object "+objid);
          }
        }
        obj.values = propvals;
        if (typeof obj.buf !== "undefined") {
          var gl = this.gl || this.initGL();
          gl.bindBuffer(gl.ARRAY_BUFFER, obj.buf);
          gl.bufferData(gl.ARRAY_BUFFER, obj.values, gl.STATIC_DRAW);
        }
      }
    };

    /**
     * Bridge to old style control
     * @param { Object } el - Element of the control; not used.
     * @param { Object } control - The bridge control data.
     */
    rglwidgetClass.prototype.oldBridge = function(el, control) {
      var attrname, global = window[control.prefix + "rgl"];
      if (global)
        for (attrname in global)
          this[attrname] = global[attrname];
      window[control.prefix + "rgl"] = this;
    };

    /**
     * Set up a player control
     * @param { Object } el - The player control element
     * @param { Object } control - The player data.
     */
    rglwidgetClass.prototype.Player = function(el, control) {
      var
        self = this,
        components = [].concat(control.components),
        buttonLabels = [].concat(control.buttonLabels),

        Tick = function() { /* "this" will be a timer */
          var i,
              nominal = this.value,
              slider = this.Slider,
              labels = this.outputLabels,
              output = this.Output,
              step;
          if (typeof slider !== "undefined" && nominal !== slider.value)
            slider.value = nominal;
          if (typeof output !== "undefined") {
            step = Math.round((nominal - output.sliderMin)/output.sliderStep);
            if (labels !== null) {
              output.innerHTML = labels[step];
            } else {
              step = step*output.sliderStep + output.sliderMin;
              output.innerHTML = step.toPrecision(output.outputPrecision);
            }
          }
          for (i=0; i < this.actions.length; i++) {
            this.actions[i].value = nominal;
          }
          self.applyControls(el, this.actions, false);
          self.drawScene();
        },

        OnSliderInput = function() { /* "this" will be the slider */
          this.rgltimer.value = Number(this.value);
          this.rgltimer.Tick();
        },

        addSlider = function(min, max, step, value) {
          var slider = document.createElement("input");
          slider.type = "range";
          slider.min = min;
          slider.max = max;
          slider.step = step;
          slider.value = value;
          slider.oninput = OnSliderInput;
          slider.sliderActions = control.actions;
          slider.sliderScene = this;
          slider.className = "rgl-slider";
          slider.id = el.id + "-slider";
          el.rgltimer.Slider = slider;
          slider.rgltimer = el.rgltimer;
          el.appendChild(slider);
        },

        addLabel = function(labels, min, step, precision) {
          var output = document.createElement("output");
          output.sliderMin = min;
          output.sliderStep = step;
          output.outputPrecision = precision;
          output.className = "rgl-label";
          output.id = el.id + "-label";
          el.rgltimer.Output = output;
          el.rgltimer.outputLabels = labels;
          el.appendChild(output);
        },

        addButton = function(which, label, active) {
          var button = document.createElement("input"),
              onclicks = {Reverse: function() { this.rgltimer.reverse();},
                    Play: function() { this.rgltimer.play();
                                       this.value = this.rgltimer.enabled ? this.inactiveValue : this.activeValue; },
                   Slower: function() { this.rgltimer.slower(); },
                   Faster: function() { this.rgltimer.faster(); },
                   Reset: function() { this.rgltimer.reset(); },
              	   Step:  function() { this.rgltimer.step(); }
              };
          button.rgltimer = el.rgltimer;
          button.type = "button";
          button.value = label;
          button.activeValue = label;
          button.inactiveValue = active;
          if (which === "Play")
            button.rgltimer.PlayButton = button;
          button.onclick = onclicks[which];
          button.className = "rgl-button";
          button.id = el.id + "-" + which;
          el.appendChild(button);
        };

        if (typeof control.reinit !== "undefined" && control.reinit !== null) {
          control.actions.reinit = control.reinit;
        }
        el.rgltimer = new rgltimerClass(Tick, control.start, control.interval, control.stop,
                                        control.step, control.value, control.rate, control.loop, control.actions);
        for (var i=0; i < components.length; i++) {
          switch(components[i]) {
            case "Slider": addSlider(control.start, control.stop,
                                   control.step, control.value);
              break;
            case "Label": addLabel(control.labels, control.start,
                                   control.step, control.precision);
              break;
            default:
              addButton(components[i], buttonLabels[i], control.pause);
          }
        }
        el.rgltimer.Tick();
    };

    /**
     * Apply all registered controls
     * @param { Object } el - DOM element of the control
     * @param { Object } x - List of actions to apply
     * @param { boolean } [draw=true] - Whether to redraw after applying
     */
    rglwidgetClass.prototype.applyControls = function(el, x, draw) {
      var self = this, reinit = x.reinit, i, control, type;
      for (i = 0; i < x.length; i++) {
        control = x[i];
        type = control.type;
        self[type](el, control);
      }
      if (typeof reinit !== "undefined" && reinit !== null) {
        reinit = [].concat(reinit);
        for (i = 0; i < reinit.length; i++)
          self.getObj(reinit[i]).initialized = false;
      }
      if (typeof draw === "undefined" || draw)
        self.drawScene();
    };

    /**
     * Handler for scene change
     * @param { Object } message - What sort of scene change to do?
     */
    rglwidgetClass.prototype.sceneChangeHandler = function(message) {
      var self = document.getElementById(message.elementId).rglinstance,
          objs = message.objects, mat = message.material,
          root = message.rootSubscene,
          initSubs = message.initSubscenes,
          redraw = message.redrawScene,
          skipRedraw = message.skipRedraw,
          deletes, subs, allsubs = [], i,j;
      if (typeof message.delete !== "undefined") {
        deletes = [].concat(message.delete);
        if (typeof message.delfromSubscenes !== "undefined")
          subs = [].concat(message.delfromSubscenes);
        else
          subs = [];
        for (i = 0; i < deletes.length; i++) {
          for (j = 0; j < subs.length; j++) {
            self.delFromSubscene(deletes[i], subs[j]);
          }
          delete self.scene.objects[deletes[i]];
        }
      }
      if (typeof objs !== "undefined") {
        Object.keys(objs).forEach(function(key){
          key = parseInt(key, 10);
          self.scene.objects[key] = objs[key];
          self.initObjId(key);
          var obj = self.getObj(key),
              subs = [].concat(obj.inSubscenes), k;
          allsubs = allsubs.concat(subs);
          for (k = 0; k < subs.length; k++)
            self.addToSubscene(key, subs[k]);
        });
      }
      if (typeof mat !== "undefined") {
        self.scene.material = mat;
      }
      if (typeof root !== "undefined") {
        self.scene.rootSubscene = root;
      }
      if (typeof initSubs !== "undefined")
        allsubs = allsubs.concat(initSubs);
      allsubs = self.unique(allsubs);
      for (i = 0; i < allsubs.length; i++) {
        self.initSubscene(allsubs[i]);
      }
      if (typeof skipRedraw !== "undefined") {
        root = self.getObj(self.scene.rootSubscene);
        root.par3d.skipRedraw = skipRedraw;
      }
      if (redraw)
        self.drawScene();
    };
