# Supplementary material for: Links between the three-dimensional movements of whale sharks (Rhincodon typus) and the bio-physical environment off a coral reef
Source: Mov Ecol. 2024 Jan 31;12:10. doi: 10.1186/s40462-024-00452-2 (PMC10829290; doi:10.1186/s40462-024-00452-2)
Supplement: Supplementary file 1 — Additional file 1. Interactive 3D-UD of whale shark WS18_2018. [file 40462_2024_452_MOESM1_ESM.zip › WS18_2018/rglwidgetClass-1.1.3/textures.src.js]

    /**
     * Methods related to textures
     * @name ___METHODS_FOR_TEXTURES___
     * @memberof rglwidgetClass
     * @kind function
     * @instance
     */
     
    rglwidgetClass.prototype.getTexFilter = function(filter) {
      var gl = this.gl || this.initGL();
      switch(filter) {
        case "nearest": return gl.NEAREST;
        case "linear": return gl.LINEAR;
        case "nearest.mipmap.nearest": return gl.NEAREST_MIPMAP_NEAREST;
        case "linear.mipmap.nearest": return gl.LINEAR_MIPMAP_NEAREST;
        case "nearest.mipmap.linear": return gl.NEAREST_MIPMAP_LINEAR;
        case "linear.mipmap.linear": return gl.LINEAR_MIPMAP_LINEAR;
        default: console.error("Unknown filter: "+filter);
      }
    };
     
    /**
     * Handle a texture after its image has been loaded
     * @param { Object } texture - the gl texture object
     * @param { Object } textureCanvas - the canvas holding the image
     */
    rglwidgetClass.prototype.handleLoadedTexture = function(texture, textureCanvas) {
      var gl = this.gl || this.initGL();
      gl.pixelStorei(gl.UNPACK_FLIP_Y_WEBGL, true);

      gl.bindTexture(gl.TEXTURE_2D, texture);
      gl.texImage2D(gl.TEXTURE_2D, 0, gl.RGBA, gl.RGBA, gl.UNSIGNED_BYTE, textureCanvas);
      gl.texParameteri(gl.TEXTURE_2D, gl.TEXTURE_MAG_FILTER, gl.LINEAR);
      gl.texParameteri(gl.TEXTURE_2D, gl.TEXTURE_MIN_FILTER, gl.LINEAR_MIPMAP_NEAREST);
      gl.generateMipmap(gl.TEXTURE_2D);

      gl.bindTexture(gl.TEXTURE_2D, null);
    };

    /**
     * Get maximum dimension of texture in current browser.
     * @returns {number}
     */
    rglwidgetClass.prototype.getMaxTexSize = function() {
      var gl = this.gl || this.initGL();	
      return Math.min(4096, gl.getParameter(gl.MAX_TEXTURE_SIZE));
    };
    
    /**
     * Load an image to a texture
     * @param { string } uri - The image location
     * @param { Object } texture - the gl texture object
     */
    rglwidgetClass.prototype.loadImageToTexture = function(uri, texture) {
      var canvas = this.textureCanvas,
          ctx = canvas.getContext("2d"),
          image = new Image(),
          self = this;

       image.onload = function() {

         var w = image.width,
             h = image.height,
             canvasX = self.getPowerOfTwo(w),
             canvasY = self.getPowerOfTwo(h),
             maxTexSize = self.getMaxTexSize();
         while (canvasX > 1 && canvasY > 1 && (canvasX > maxTexSize || canvasY > maxTexSize)) {
           canvasX /= 2;
           canvasY /= 2;
         }
         canvas.width = canvasX;
         canvas.height = canvasY;
         ctx.imageSmoothingEnabled = true;
         ctx.drawImage(image, 0, 0, canvasX, canvasY);
         self.handleLoadedTexture(texture, canvas);
         self.texturesLoading -= 1;
         if (!self.texturesLoading)
           self.drawScene();
       };
       if (!self.texturesLoading)
         self.texturesLoading = 0; // may have been undefined
       self.texturesLoading += 1;
       image.src = uri;
     };

    /**
     * Draw text to the texture canvas
     * @returns { Object } object with text measurements
     * @param { string } text - the text
     * @param { number } cex - expansion
     * @param { string } family - font family
     * @param { number } font - font number
     */
    rglwidgetClass.prototype.drawTextToCanvas = function(text, cex, family, font) {
       var canvasX, canvasY,
           scaling = 20,
           textColour = "white",

           backgroundColour = "rgba(0,0,0,0)",
           canvas = this.textureCanvas,
           ctx = canvas.getContext("2d"),
           i, textHeight = 0, textHeights = [], width, widths = [], 
           offsetx, offsety = 0, line, lines = [], offsetsx = [],
           offsetsy = [], lineoffsetsy = [], fontStrings = [],
           maxTexSize = this.getMaxTexSize(),
           getFontString = function(i) {
             textHeights[i] = scaling*cex[i];
             var fontString = textHeights[i] + "px",
                 family0 = family[i],
                 font0 = font[i];
             if (family0 === "sans")
               family0 = "sans-serif";
             else if (family0 === "mono")
               family0 = "monospace";
             fontString = fontString + " " + family0;
             if (font0 === 2 || font0 === 4)
               fontString = "bold " + fontString;
             if (font0 === 3 || font0 === 4)
               fontString = "italic " + fontString;
             return fontString;
           };
       cex = rglwidgetClass.repeatToLen(cex, text.length);
       family = rglwidgetClass.repeatToLen(family, text.length);
       font = rglwidgetClass.repeatToLen(font, text.length);

       canvasX = 1;
       line = -1;
       offsetx = maxTexSize;
       for (i = 0; i < text.length; i++)  {
         ctx.font = fontStrings[i] = getFontString(i);
         width = widths[i] = ctx.measureText(text[i]).width;
         if (offsetx + width > maxTexSize) {
           offsety = offsety + 2*textHeight;
           if (line >= 0)
             lineoffsetsy[line] = offsety;
           line += 1;
           if (offsety > maxTexSize)
             console.error("Too many strings for texture.");
           textHeight = 0;
           offsetx = 0;
         }
         textHeight = Math.max(textHeight, textHeights[i]);
         offsetsx[i] = offsetx;
         offsetx += width;
         canvasX = Math.max(canvasX, offsetx);
         lines[i] = line;
       }
       offsety = lineoffsetsy[line] = offsety + 2*textHeight;
       for (i = 0; i < text.length; i++) {
       	 offsetsy[i] = lineoffsetsy[lines[i]];
       }
       
       canvasX = this.getPowerOfTwo(canvasX);
       canvasY = this.getPowerOfTwo(offsety);

       canvas.width = canvasX;
       canvas.height = canvasY;

       ctx.fillStyle = backgroundColour;
       ctx.fillRect(0, 0, ctx.canvas.width, ctx.canvas.height);

       ctx.textBaseline = "alphabetic";
       for(i = 0; i < text.length; i++) {
         ctx.font = fontStrings[i];
         ctx.fillStyle = textColour;
         ctx.textAlign = "left";
         ctx.fillText(text[i], offsetsx[i],  offsetsy[i]);
       }
       return {canvasX:canvasX, canvasY:canvasY,
               widths:widths, textHeights:textHeights,
               offsetsx:offsetsx, offsetsy:offsetsy};
     };
