# Supplementary material for: Links between the three-dimensional movements of whale sharks (Rhincodon typus) and the bio-physical environment off a coral reef
Source: Mov Ecol. 2024 Jan 31;12:10. doi: 10.1186/s40462-024-00452-2 (PMC10829290; doi:10.1186/s40462-024-00452-2)
Supplement: Supplementary file 3 — Additional file 3. Interactive 3D-UD of whale shark WS51_2018. [file 40462_2024_452_MOESM3_ESM.zip]

Archive with 64 entries (58 files):
- WS51_2018/
- __MACOSX/._WS51_2018
- WS51_2018/WS51_2018.png
- __MACOSX/WS51_2018/._WS51_2018.png
- WS51_2018/WS51_2018.html
- __MACOSX/WS51_2018/._WS51_2018.html
- WS51_2018/.DS_Store
- __MACOSX/WS51_2018/._.DS_Store
- WS51_2018/rglWebGL-binding-1.1.3/
- __MACOSX/WS51_2018/._rglWebGL-binding-1.1.3
- WS51_2018/htmlwidgets-1.6.2/
- __MACOSX/WS51_2018/._htmlwidgets-1.6.2
- WS51_2018/rglwidgetClass-1.1.3/
- __MACOSX/WS51_2018/._rglwidgetClass-1.1.3
- WS51_2018/htmlwidgets-1.6.1/
- __MACOSX/WS51_2018/._htmlwidgets-1.6.1
- WS51_2018/CanvasMatrix4-1.1.3/
- __MACOSX/WS51_2018/._CanvasMatrix4-1.1.3
- WS51_2018/rglWebGL-binding-1.1.3/rglWebGL.js
- __MACOSX/WS51_2018/rglWebGL-binding-1.1.3/._rglWebGL.js
- WS51_2018/htmlwidgets-1.6.2/htmlwidgets.js
- __MACOSX/WS51_2018/htmlwidgets-1.6.2/._htmlwidgets.js
- WS51_2018/rglwidgetClass-1.1.3/init.src.js
- __MACOSX/WS51_2018/rglwidgetClass-1.1.3/._init.src.js
- WS51_2018/rglwidgetClass-1.1.3/rglTimer.src.js
- __MACOSX/WS51_2018/rglwidgetClass-1.1.3/._rglTimer.src.js
- WS51_2018/rglwidgetClass-1.1.3/draw.src.js
- __MACOSX/WS51_2018/rglwidgetClass-1.1.3/._draw.src.js
- WS51_2018/rglwidgetClass-1.1.3/axes.src.js
- __MACOSX/WS51_2018/rglwidgetClass-1.1.3/._axes.src.js
- WS51_2018/rglwidgetClass-1.1.3/projection.src.js
- __MACOSX/WS51_2018/rglwidgetClass-1.1.3/._projection.src.js
- WS51_2018/rglwidgetClass-1.1.3/mouse.src.js
- __MACOSX/WS51_2018/rglwidgetClass-1.1.3/._mouse.src.js
- WS51_2018/rglwidgetClass-1.1.3/subscenes.src.js
- __MACOSX/WS51_2018/rglwidgetClass-1.1.3/._subscenes.src.js
- WS51_2018/rglwidgetClass-1.1.3/shadersrc.src.js
- __MACOSX/WS51_2018/rglwidgetClass-1.1.3/._shadersrc.src.js
- WS51_2018/rglwidgetClass-1.1.3/controls.src.js
- __MACOSX/WS51_2018/rglwidgetClass-1.1.3/._controls.src.js
- WS51_2018/rglwidgetClass-1.1.3/utils.src.js
- __MACOSX/WS51_2018/rglwidgetClass-1.1.3/._utils.src.js
- WS51_2018/rglwidgetClass-1.1.3/selection.src.js
- __MACOSX/WS51_2018/rglwidgetClass-1.1.3/._selection.src.js
- WS51_2018/rglwidgetClass-1.1.3/buffer.src.js
- __MACOSX/WS51_2018/rglwidgetClass-1.1.3/._buffer.src.js
- WS51_2018/rglwidgetClass-1.1.3/rgl.css
- __MACOSX/WS51_2018/rglwidgetClass-1.1.3/._rgl.css
- WS51_2018/rglwidgetClass-1.1.3/rglClass.src.js
- __MACOSX/WS51_2018/rglwidgetClass-1.1.3/._rglClass.src.js
- WS51_2018/rglwidgetClass-1.1.3/pretty.src.js
- __MACOSX/WS51_2018/rglwidgetClass-1.1.3/._pretty.src.js
- WS51_2018/rglwidgetClass-1.1.3/shaders.src.js
- __MACOSX/WS51_2018/rglwidgetClass-1.1.3/._shaders.src.js
- WS51_2018/rglwidgetClass-1.1.3/pieces.src.js
- __MACOSX/WS51_2018/rglwidgetClass-1.1.3/._pieces.src.js
- WS51_2018/rglwidgetClass-1.1.3/animation.src.js
- __MACOSX/WS51_2018/rglwidgetClass-1.1.3/._animation.src.js
- WS51_2018/rglwidgetClass-1.1.3/textures.src.js
- __MACOSX/WS51_2018/rglwidgetClass-1.1.3/._textures.src.js
- WS51_2018/htmlwidgets-1.6.1/htmlwidgets.js
- __MACOSX/WS51_2018/htmlwidgets-1.6.1/._htmlwidgets.js
- WS51_2018/CanvasMatrix4-1.1.3/CanvasMatrix.src.js
- __MACOSX/WS51_2018/CanvasMatrix4-1.1.3/._CanvasMatrix.src.js
